# Supplementary material for: Machine learning models for classification tasks related to drug safety
Source: Mol Divers. 2021 Jun 10;25(3):1409–24. doi: 10.1007/s11030-021-10239-x (PMC8342376; doi:10.1007/s11030-021-10239-x)
Supplement: Supplementary file 1 — Supplementary file1 (XLSX 22 KB) [file 11030_2021_10239_MOESM1_ESM.xlsx]

## Sheet: Munka1
	Target	Algorithm (best)	Algorithm type	Single/Consensus model	Single target/multi task model	Dataset size	Performance - CV	Performance - Internal	Performance - External	Validation	Split ratio	Number of classes	Software	Descriptor	First author	DOI	Year (2015-)
1	Acute oral toxicity	molecular graph encoding convolutional neural networks (MGE-CNN)	Neural network	Single	Single	12173		ACC=0.958	ACC=0.959	Internal, External	80/20	4	python	Fingerprint	Xu	10.1021/acs.jcim.7b00244	2017
2	Acute oral toxicity (EPA)	k-Nearest Neighbors, SARpy, HPT-Random Forest, Logistic regression	Tree-based, Nearest neighbour, Other	Consensus	Single	11118		ACC=0.819		Internal	75/25	4	R, KNIME	Fingerprint	Gadaleta	10.1186/s13321-019-0383-2	2019
3	Acute oral toxicity (EPA)	kNN, SVM, RF, XGBoost	SVM, Tree-based, Nearest neighbour	Consensus	Single	11054		ACC=0.68		CV, Internal	75/25	4	Python	Fingerprint	Li	10.1021/acs.chemrestox.9b00259	2020
4	Acute oral toxicity (GHS)	k-Nearest Neighbors, SARpy, HPT-Random Forest, Logistic regression	Tree-based, Nearest neighbour, Other	Consensus	Single	11210		ACC=0.796		Internal	75/25	5	R, KNIME	Fingerprint	Gadaleta	10.1186/s13321-019-0383-2	2019
5	Acute oral toxicity (nT)	N‐Nearest Neighbours, Binned-nearest neighbours, Naive Bayes	Naive Bayes, Nearest neighbour	Consensus	Single	11871		ACC=0.83	ACC=0.82	CV, Internal, External	75/25	2	Matlab	Fingerprint	Ballabio	10.1002/minf.201800124	2018
6	Acute oral toxicity (vT)	N‐Nearest Neighbours, Binned-nearest neighbours, Naive Bayes	Naive Bayes, Nearest neighbour	Consensus	Single	11886		ACC=0.88	ACC=0.90	Internal, External	75/25	2	Matlab	Fingerprint	Ballabio	10.1002/minf.201800124	2018
7	BBB	RF	Tree-based	Single	Single	2053	SN=0.969, SP=0.662		SN=0.536, SP=0.784	CV, External	2053/93	2	KNIME	Descriptor, Fingerprint	Zhang	10.1016/j.jmgm.2017.05.021	2017
8	BBB	SVM	SVM	Single	Single	1990	SN=0.988, SP=0.958	SN=0.965, SP=0.935		CV, Internal	80/20	2	LibSVM package	Descriptor, Fingerprint	Yuan	10.1208/s12248-018-0215-8	2018
9	BBB	SVM, kNN	SVM, Nearest neighbour	Consensus	Single	2450		ACC=0.966		CV, Internal	85/15	2	Python	Descriptor, Fingerprint	Wang	10.1002/cmdc.201800533	2018
10	BBB	SVM	SVM	Single	Single	1864		ACC=0.99		Internal	75/25	2	R	Descriptor	Roy	10.1021/acsomega.9b01512	2019
11	BBB	CNN	Neural network	Single	Single	2163	ACC=0.978	ACC=0.933	ACC=0.755	CV, Internal,External	1417/500/246	2	Tensorflow	Other	Shi	10.1016/j.chemolab.2019.103853	2019
12	BBB	Inductive transfer learning	Neural network	Single	Single	2039		AUC=0.950		CV, Internal	90/10	2	PyTorch	Other	Li	10.1186/s13321-020-00430-x	2020
13	BBB	XGBoost	Tree-based	Single	Single	2354	ACC=0.95		ACC=0.96	CV, External	2354/92	2	Python	Descriptor, Fingerprint	Shi	10.1109/ACCESS.2020.3047852	2020
14	Carcinogenecity	SVM	SVM	Single	Single	916		ACC=0.815	ACC=0.747	Internal, External	80/20	3	Orange	Fingerprint	Li	10.1002/minf.201400127	2015
15	Carcinogenecity	SVM	SVM	Single	Single	916		ACC=0.8631	ACC=0.7816	Internal, External	80/20	2	Orange	Fingerprint	Li	10.1002/minf.201400127	2015
16	Carcinogenecity	Naïve Bayes	Naïve Bayes	Single	Single	1042		ACC=0.68		Internal	80/20	2	Discovery Studio (DS)	Descriptor	Zhang	10.1016/j.fct.2016.09.005	2016
17	Carcinogenecity	XGboost	Tree-based	Single	Single	1043	ACC=0.701		ACC=0.700	CV, External	1003/43	2	R	Fingerprint	Zhang	10.1038/s41598-017-02365-0	2017
18	Carcinogenecity	Random forest	Tree-based	Single	Single	1121	ACC=0.64	ACC=0.68		CV, Internal	66/33	2	weka	Descriptor, Fingerprint	Narayana Moorthy	10.1016/j.comtox.2017.07.002	2017
19	CYP 1A2	RBF-SVM	SVM	Single	Single	12791		ACC=0.831	Acc=0.667	Internal, External	50/50	2	LibSVM package	Descriptor, Fingerprint	Pan	10.1039/C5RA17196B	2015
20	CYP 1A2	DBN	Neural network	Single	Single	14253		ACC=0.836	ACC=0.77	Internal, External	80/20	2	custom script	Descriptor	Yu	10.1142/S146902681750002X	2017
21	CYP 1A2	C5.0 decision tree	Tree-based	Single	Single	12803		ACC=0.93		Internal	80/20	2		Descriptor	Su	10.1021/acs.jcim.5b00130	2015
22	CYP 1A2	Multitask DNN	Neural network	Single	Multitask	10072	ACC=0.892		ACC=0.96	CV, External	94/6	2		Descriptor, Fingerprint	Li	10.1021/acs.molpharmaceut.8b00110	2018
23	CYP 1A2	Multitask Laplacian-modified naïve Bayesian	Naive Bayes	Single	Multitask	4898	ACC=0.839	ACC=0.847		CV, Internal	70/30	2	Linux, SciTegic Pipeline Pilot v.8.0.1	Descriptor, Fingerprint	Lee	10.1080/1062936X.2017.1399925	2017
24	CYP 1A2	XGboost	Tree-based	Single	Single	10072	ACC=0.905		ACC=0.974	CV, External	94/6	2	python	Descriptor, Fingerprint	Wu	10.1021/acs.jcim.9b00801	2019
25	CYP 2C9	RPropMLP, Gradient BT	Neural network, Tree based	Consensus	Single	37171	ACC=0.86	ACC=0.85	ACC=0.84	All	70/30	2	KNIME	Descriptor, Fingerprint, Other	Rácz	10.1007/s10822-020-00308-y	2020
26	CYP 2C9	CART, N3, kNN	Tree-based, Nearest neighbour	Consensus	Single	7342	ACC=0.89	ACC=0.89	ACC=0.83	All	70/30	2	Matlab	Descriptor, Fingerprint	Nembri	10.3390/ijms17060914	2016
27	CYP 2C9	Multitask DNN	Neural network	Single	Multitask	10050	ACC=0.857		ACC=0.86	CV, External	94/6	2		Descriptor, Fingerprint	Li	10.1021/acs.molpharmaceut.8b00110	2018
28	CYP 2C9	XGboost	Tree-based	Single	Single	10050	ACC=0.876		ACC=0.902	CV, External	94/6	2	python	Descriptor, Fingerprint	Wu	10.1021/acs.jcim.9b00801	2019
29	CYP 2C9	Multitask Laplacian-modified naïve Bayesian	Naive Bayes	Single	Multitask	4898	ACC=0.827	ACC=0.812		CV, Internal	70/30	2	Linux, SciTegic Pipeline Pilot v.8.0.1	Descriptor, Fingerprint	Lee	10.1080/1062936X.2017.1399925	2017
30	CYP 2C9	C5.0 decision tree	Tree-based	Single	Single	12470		ACC=0.814		Internal	80/20	2		Descriptor	Su	10.1021/acs.jcim.5b00130	2015
31	CYP 2D6	C5.0 decision tree	Tree-based	Single	Single	13516		ACC=0.906		Internal	80/20	2		Descriptor	Su	10.1021/acs.jcim.5b00130	2015
32	CYP 2D6	Multitask DNN	Neural network	Single	Multitask	10851	ACC=0.885		ACC=0.893	CV, External	93/7	2		Descriptor, Fingerprint	Li	10.1021/acs.molpharmaceut.8b00110	2018
33	CYP 2D6	XGboost	Tree-based	Single	Single	10851	ACC=0.909		ACC=0.928	CV, External	80/20	2	python	Descriptor, Fingerprint	Wu	10.1021/acs.jcim.9b00801	2019
34	CYP 2D6	Multitask Laplacian-modified naïve Bayesian	Naive Bayes	Single	Multitask	4898	ACC=0.793	ACC=0.766		CV, Internal	70/30	2	Linux, SciTegic Pipeline Pilot v.8.0.1	Descriptor, Fingerprint	Lee	10.1080/1062936X.2017.1399925	2017
35	CYP 3A4	Naive Bayes	Naive Bayes	Single	Single	5540	ACC=0.96	ACC=0.920		CV, Internal	75/25	2	Discovery Studio 2016	Descriptor, Fingerprint	Pang	10.1039/c8ra06311g	2018
36	CYP 3A4	CART, N3, kNN	Tree-based, Nearest neighbour	Consensus	Single	7658	ACC=0.88	ACC=0.88	ACC=0.80	All	70/30	2	Matlab	Descriptor, Fingerprint	Nembri	10.3390/ijms17060914	2016
37	CYP 3A4	Multitask DNN	Neural network	Single	Multitask	11437	ACC=0.850		ACC=0.896	CV, External	80/20	2		Descriptor, Fingerprint	Li	10.1021/acs.molpharmaceut.8b00110	2018
38	CYP 3A4	XGboost	Tree-based	Single	Single	11437	ACC=0.860		ACC=0.894	CV, External	80/20	2	python	Descriptor, Fingerprint	Wu	10.1021/acs.jcim.9b00801	2019
39	CYP 3A4	Multitask Laplacian-modified naïve Bayesian	Naive Bayes	Single	Multitask	4898	ACC=0.795	ACC=0.800		CV, Internal	70/30	2	Linux, SciTegic Pipeline Pilot v.8.0.1	Descriptor, Fingerprint	Lee	10.1080/1062936X.2017.1399925	2017
40	CYP 3A4	C5.0 decision tree	Tree-based	Single	Single	12633		ACC=0.879		Internal	80/20	2		Descriptor	Su	10.1021/acs.jcim.5b00130	2015
41	CYP2C19	Multitask Laplacian-modified naïve Bayesian	Naive Bayes	Single	Multitask	4898	ACC=0.832	ACC=0.823		CV, Internal	70/30	2	Linux, SciTegic Pipeline Pilot v.8.0.1	Descriptor, Fingerprint	Lee	10.1080/1062936X.2017.1399925	2017
42	CYP2C19	XGboost	Tree-based	Single	Single	10769	ACC=0.850		ACC=0.823	CV, External	93/7	2	python	Descriptor, Fingerprint	Wu	10.1021/acs.jcim.9b00801	2019
43	CYP2C19	Multitask DNN	Neural network	Single	Multitask	10769	ACC=0.838		ACC=0.809	CV, External	93/7	2		Descriptor, Fingerprint	Li	10.1021/acs.molpharmaceut.8b00110	2018
44	CYP2C19	C5.0 decision tree	Tree-based	Single	Single	12890		ACC=0.846		Internal	80/20	2		Descriptor	Su	10.1021/acs.jcim.5b00130	2015
45	Hepatotoxicity	SVM	SVM	Single	Single	1847		ACC=0.75	ACC=0.50	Internal, External	90/10	2	R	Descriptor, Fingerprint	Mulliner	10.1021/acs.chemrestox.5b00465	2016
46	Hepatotoxicity	Naïve Bayes, K-nearest neighbor, Kstar, AdaBoostM1, Bagging, Decision tree, and Random Forest	Tree-based, Naive Bayes, Nearest neighbour	Consensus	Single	1770		ACC=0.689	ACC=0.730	Internal, External	80/20	2	Weka	Descriptor	He	10.3390/ijms20081897	2019
47	Hepatotoxicity	decision tree	Tree-based	Single	Single	1051		ACC=0.63	ACC=0.68	Internal, External	80/20	2	SARpy	Descriptor	Pizzo	10.3389/fphar.2016.00442	2016
48	Hepatotoxicity	SVM, RF, XGBoost	SVM, Tree-based	Consensus	Single	1527	ACC=0.711		ACC=0.843	CV,External	1241/287	2		Fingerprint	Ai	10.1093/toxsci/kfy121	2018
49	Hepatotoxicity	Random forest	Tree-based	Single	Single	2513		ACC=0.687		Internal	70/30	3	KNIME	Descriptor	Liu	10.1021/acs.molpharmaceut.8b01048	2019
50	Hepatotoxicity	RF, Bayes net, lBK, SMO	Tree-based, Naive Bayes, Nearest neighbour, SVM	Consensus	Single	1796		ACC=0.792	ACC=0.792	Internal, External	90/10	2	Weka	Descriptor	Mora	10.1021/acs.chemrestox.0c00030	2020
51	Hepatotoxicity	SVM	SVM	Single	Single	1317		ACC=0.645	ACC=0.750	Internal, External	80/20	2	LibSVM package	Fingerprint	Zhang	10.1002/minf.201500055	2016
52	Hepatotoxicity	Random forest	Tree-based	Single	Single	1932	ACC=0.64	ACC=0.60		CV, External	50/50	2	Python	Descriptors	Kotsampasakou	10.1016/j.tox.2017.06.003	2017
53	Hepatotoxicity	ANN, kNN, SVM	Neural network, SVM, Nearest neighbour	Consensus	Single	2476	ACC=0.895	ACC=0.920		CV, Internal	75/25	2	Orange	Fingerprint	Wu	10.3389/fphar.2019.00458	2019
54	hERG	SVM	SVM	Single	Single	5984	ACC=0.84			CV		2	KNIME	Descriptor, Fingerprint	Braga	10.1002/minf.201500040	2015
55	hERG	SVM	SVM	Single	Single	5984	ACC=0.79			CV		3	KNIME	Descriptor, Fingerprint	Braga	10.1002/minf.201500040	2015
56	hERG	SVM	SVM	Single	Single	4323		AUC=0.928		CV, Internal	66/33	2	LibSVM package	Descriptor	Sun	10.1002/minf.201600126	2017
57	hERG	RF	Tree-based	Single	Single	3223	AUC=0.94, BACC=0.82		AUC=0.88, BACC=0.78	CV, External	3223/3024	2	Python	Fingerprint	Preissner	10.1021/acs.jcim.8b00150	2018
58	hERG	RF	Tree-based	Single	Single	8154	BACC=0.84		AUC=0.84, BACC=0.77	CV, External	8154/839	2	Python	Descriptor, Fingerprint	Siramshetty	10.1021/acs.jcim.0c00884	2020
59	hERG	XGBoost	Tree-based	Single	Single	1865	ACC=0.848			CV, External	1865/407	2	R	Descriptor, Fingerprint	Liu	10.1016/j.toxlet.2020.07.003	2020
60	hERG	DNN	Neural network	Single	Single	10453	AUC=0.89			CV, External	10453/1793	2		Fingerprint	Kim	10.1016/j.compbiolchem.2020.107286	2020
61	hERG	SVM	SVM	Single	Single	77062	ACC=0.985			CV		2	R, Pipeline Pilot	Descriptor, Fingerprint	Ogura	10.1038/s41598-019-47536-3	2019
62	hERG	NN	Neural network	Single	Single	2130	ACC=0.901			CV		2	Orange	Descriptor, Fingerprint	Lee	10.1186/s12859-019-2814-5	2019
63	hERG	ANN	Deep learning	Single	Single	5252	AUC=0.93		ACC=0.80	CV, External		2	Discovery Studio	Fingerprint	Choi	10.3390/molecules25112615	2020
64	hERG	Capsule network	Neural network	Single	Single	2644		AUC=0.940	AUC=0.806	Internal, External		2	Python, Tensorflow	Descriptor, Fingerprint	Wang	10.3389/fphar.2019.01631	2020
65	hERG	RF	Tree-based	Single	Single	8705	ACC=0.82		ACC=0.77	CV, External	8705/585	2	Weka	Descriptor, Fingerprint	Kumar	10.1016/j.comtox.2019.100089	2019
66	hERG	SVM	SVM	Single	Single	1570		ACC=0.8475	ACC=0.855	Internal, External	80/20	2	LibSVM package	Descriptor, Fingerprint	Zhang	10.1039/c5tx00294j	2019
67	hERG	Associative neural networks (ASNN)	Neural network	Consensus	Single	4813	ACC=0.842		ACC=0.895	CV, External		2	OCHEM	Descriptor	Li	10.1002/minf.201700074	2017
68	hERG	Random forest	Tree-based	Consensus	Single	5984			ACC=0.80	External		2		Descriptor, Fingerprint	Alves	10.1021/acs.jcim.8b00124	2018
69	Irritation/corrosion (eye corrosion)	SVM	SVM	Single	Single	2229	ACC=0.959	ACC=0.957		CV, Internal	80/20	2	Orange	Fingerprint	Wang	10.1039/C6RA25267B	2017
70	Irritation/corrosion (eye irritation)	Neural network	Neutal network	Single	Single	2928		ACC=0.83		Internal	80/20	2	ADMET Predictor	Descriptor	Verma	10.1016/j.yrtph.2014.11.011	2015
71	Irritation/corrosion (eye irritation)	SVM	SVM	Single	Single	5220	ACC=0.946	ACC=0.931		CV, Internal	80/20	2	Orange	Fingerprint	Wang	10.1039/C6RA25267B	2017
72	Mutagenecity	Naive Bayes	Naive Bayes	Single	Single	6894		ACC=0.754	ACC=0.772	Internal, External	80/20	2	Discovery studio	Descriptor, Fingerprint	Zhang	10.1016/j.tiv.2017.02.016	2016
73	Mutagenecity	Graph Convolutional Neural Networks	Neural network	Single	Single	7690	ACC=0.809		ACC=0.7525	CV, External	6307/1383	2	python	Fingerprint	Li	10.1007/s12539-020-00407-2	2021
74	Mutagenecity	NDA ensemble SVM	SVM	Single	Single	6512	ACC=0.820			CV		2		Descriptor	García	10.1007/s10910-018-0855-z	2018
75	Mutagenecity	Light GBM	Tree-based	Single	Single	6509	ACC=0.784	ACC=0.800		CV, Internal	90/10	2	Python	Descriptor	Zhang	10.1021/acs.jcim.9b00633	2019
76	Mutagenecity	3-NN MuDRA	Other	Single	Single	6542			ACC=0.80	External		2	MuDRA	Descriptor, Fingerprint	Alves	10.1021/acs.jcim.8b00124	2018
77	P-gp inhibitor	ANN	Neural network	Single	Single	2254	ACC=0.88		ACC=0.85	CV, External	85/15	2	Weka, python	Descriptor	Prachayasittikul	10.17179/excli2015-374	2015
78	P-gp inhibitor	SVM	SVM	Single	Single	1274		ACC=0.97		Internal		2	R	Descriptor	Hinge	10.1007/s10822-019-00253-5	2019
79	P-gp inhibitor	decision tree	Tree-based	Single	Single	2056	ACC=0.83			CV	90/10	2	PgpRules	Descriptor	Wang	10.1093/bioinformatics/btz213	2019
80	P-gp inhibitor	binary classifier tree	Tree-based	Consensus	Single	2134		ACC=0.98		Internal	80/20	2	Clementine	Descriptor	Ngo	10.1080/1062936X.2016.1233137	2016
81	P-gp inhibitor	CORAL pseudo correlation	Other	Single	Single	2254			ACC=0.81	External	75/25	2	CORAL	Descriptor	Prachayasittikul	10.1080/1062936X.2016.1264468	2017
82	P-gp inhibitor	SVM	SVM	Single	Single	1935		ACC=0.93	ACC=0.83	Internal, External		2		Fingerprint	Garcia	10.1007/s10822-018-0171-5	2018
83	P-gp inhibitor	18 algorithm (RF, SVM, Neural netwrok, Naive Bayes, SIMCA, SOM, LDA)	Tree-based, SVM, Neural netwrok, Naive Bayes, Nearest neighbour, Other	Consensus	Single	2428	ACC=0.8529	ACC=0.8547	ACC=0.7794	Internal, External	50/50	2	R	Descriptor, Fingerprint	Yang	10.1021/acs.molpharmaceut.5b00465	2015
84	P-gp inhibitors + BCRP inhibitors	Classifiers chain, Random forest	Tree-based	Consensus	Multitask	2352	ACC=0.84			CV	90/10	4	KNIME	Fingerprint	Montanari	10.1186/s13321-016-0121-y	2016
85	P-gp substrates	gradient boosting tree (GBT)	Tree-based	Single	Single	5044		ACC=0.86	ACC=0.75	Internal, External	80/20	2	scikit-learn, mlens	Fingerprint, Other	Esposito	10.1021/acs.jcim.0c00525	2020
86	P-gp substrates	decision tree	Tree-based	Single	Single	925	ACC=0.70			CV	90/10	2	PgpRules	Descriptor	Wang	10.1093/bioinformatics/btz213	2019
87	Respiratory toxicity	XGBoost	Tree-based	Single	Single	1403		ACC=0.8224		Internal	66/33	2	R	Descriptor	Lei	10.1021/acs.molpharmaceut.7b00317	2017
88	Respiratory toxicity	Naive Bayes	Naive Bayes	Single	Single	1241		ACC=0.844		CV, Inernal	80/20	2	Discovery studio	Descriptor, Fingerprint	Zhang	10.1016/j.fct.2018.09.051	2018
89	Respiratory toxicity	SVM	SVM	Single	Single	2529	ACC=0.832	ACC=0.861	ACC=0.907	CV, Internal, External	80/20	2	Python	Fingerprint	Wang	10.1016/j.comtox.2021.100155	2021
